# Supplementary material for: Laser-Induced Modification of Hydrogenated Detonation Nanodiamonds in Ethanol
Source: Nanomaterials (Basel). 2021 Aug 31;11(9):2251. doi: 10.3390/nano11092251 (PMC8472243; doi:10.3390/nano11092251)
Supplement: Supplementary file 1 [file nanomaterials-11-02251-s001.zip]

Archive with 1 entries (1 files):
- nanomaterials-1351604-SI.pdf
